# Supplementary material for: Pharmaceuticals and Their Main Metabolites in Treated Sewage Sludge and Sludge-Amended Soil: Availability and Sorption Behaviour
Source: Molecules. 2021 Sep 29;26(19):5910. doi: 10.3390/molecules26195910 (PMC8513156; doi:10.3390/molecules26195910)
Supplement: Supplementary file 1 [file molecules-26-05910-s001.zip]

Archive with 1 entries (1 files):
- molecules-1386076-supplementary.pdf
